# Supplementary material for: Clinical Characteristics and Prognosis of Primary Central Nervous System Lymphoma: A Retrospective Analysis
Source: Cancers (Basel). 2026 Feb 6;18(3):541. doi: 10.3390/cancers18030541 (PMC12896782; doi:10.3390/cancers18030541)
Supplement: Supplementary file 1 [file cancers-18-00541-s001.zip]

Archive with 1 entries (1 files):
- cancers-4118476-supplementary.pdf
